# Supplementary material for: Current Efficacy of Multiepitope Vaccines Against Helminths: A Systematic Review
Source: Biomolecules. 2025 Jun 13;15(6):867. doi: 10.3390/biom15060867 (PMC12190703; doi:10.3390/biom15060867)
Supplement: Supplementary file 1 [file biomolecules-15-00867-s001.zip]

Archive with 1 entries (1 files):
- biomolecules-3553348-supplementary.pdf
